# Supplementary material for: Paleoproteomic identification of the species used in fourteenth century gut-skin garments from the archaeological site of Nuulliit, Greenland
Source: Sci Rep. 2024 Jun 11;14:13431. doi: 10.1038/s41598-024-63243-0 (PMC11166976; doi:10.1038/s41598-024-63243-0)
Supplement: Supplementary file 2 — Supplementary Tables. [file 41598_2024_63243_MOESM2_ESM.ods]

## Sheet: Legend
Supplementary Table 1
Protein identification
Protein= Protein name
Species= Identified species after BLAST of the peptides
MSMS spectra= number of MSMS for each protein
Supplementary Table 2
Diagnostic peptide identification
Peptide sequence= sequence of peptides diagnostic of a species of a group of species
BLAST ID= Species matching with the peptide sequence
Matched spectra= Number of spectra for each peptide
struckthrough with asterisk indicate a matching species that can be excluded because of geographical or historical discrepancy

## Sheet: Supplementary Table 1
Protein identifications
Sample	Accession number	Protein	Species	Razor+Unique peptides	Unique peptides	Total sequence coverage (%)	Unique sequence coverage (%)	Sequence length	MSMS spectra
R gut skin	XP_032258023.1	collagen alpha-2(I) chain	Phoca vitulina	55	55	53,2	53,2	1367	188
	XP_032284949.1	collagen alpha-1(I) chain	Phoca vitulina or Odobenus rosmarus	53	51	53,2	51,6	1460	239
	XP_032262214.1	collagen alpha-1(III) chain	Phoca vitulina	43	22	35,9	22,1	1466	159
	XP_032249181.1	collagen alpha-3(VI) chain	Caniformia	37	37	15,0	15,0	3177	68
	XP_032254685.1	collagen alpha-2(VI) chain isoform X1	Phoca vitulina	15	15	13,8	13,8	1021	21
	XP_032257444.1	desmin	Phoca vitulina	14	13	36,0	34,0	470	22
	XP_032253297.1	filamin-A isoform X2	Mammalia (human excluded)	10	9	4,0	3,7	2638	10
	XP_032254687.1	collagen alpha-1(VI) chain	Phoca vitulina	7	7	6,9	6,9	1027	11
	XP_032248093.1	myosin-11 isoform X2	Mammalia (human excluded)	5	5	2,6	2,6	1972	5
	XP_032256421.1	serum albumin	Phoca vitulina	5	3	8,6	4,6	608	5
	XP_032278697.1	ATP synthase subunit alpha, mitochondrial	Caniformia	4	4	9,8	9,8	553	5
	XP_032273376.1	fibrillin-1 isoform X2	Laurasiatheria	4	4	1,9	1,9	2392	4
	XP_032247179.1	synemin	Caniformia marina	4	4	4,0	4,0	1264	4
	XP_032258610.1	fibronectin isoform X12	Mammalia (human excluded)	3	3	1,5	1,5	2175	3
	XP_032251031.1	smoothelin isoform X1	Phoca vitulina	3	3	3,0	3,0	914	3
	XP_032286658.1	heat shock protein beta-1	unspecific (human excluded)	3	3	13,5	13,5	207	4
	sp|P09908|HBA_PHOVI	RecName: Full=Hemoglobin subunit alpha	Caniformia marina	2	2	14,9	14,9	141	2
	XP_032257503.1	filamin-C isoform X2	Mammalia (human excluded)	2	2	1,0	0,7	2692	3
	XP_032255732.1	LOW QUALITY PROTEIN: membrane primary amine oxidase-like, partial	Phoca vitulina	2	2	3,3	3,3	727	3
	XP_032254255.1	lamin	Amniota (human exluded)	2	2	2,9	2,9	666	2
	XP_032265103.1	collagen alpha-5(VI) chain	Laurasiatheria	2	2	0,9	0,9	2614	2
	XP_032272354.1	lumican	unspecific (human excluded)	2	2	2,7	2,7	338	6
	XP_032276889.1	integrin alpha-5	Phoca vitulina	2	2	2,1	2,1	1054	2
A gut skin	XP_032258023.1	collagenalpha-2(I)chain	Phoca vitulina	57	57	49,1	49,1	1367	240
	XP_032262214.1	collagenalpha-1(III)chain	Phoca vitulina	38	17	31,7	15,4	1466	123
	XP_032284949.1	collagenalpha-1(I)chain	Phoca vitulina/Odobenus rosmarus divergens	61	58	54,0	52,8	1460	338
	XP_032276123.1	dendrin	Phoca vitulina/Odobenus rosmarus divergens	2	2	4,0	4,0	706	2
	XP_032252390.1	keratin,typeIcuticularHa3-I	Theria (human excluded)	2	2	7,2	7,2	404	2
	XP_032262172.1	collagenalpha-2(V)chainisoformX2	Eutheria (human excluded)	7	7	5,5	5,5	1453	9
A sinew thread	A0A2Y9M8V2	collagen alpha-1(I) chain	Delphinapterus leucas	82	80	57,3	56,3	1463	372
	A0A2Y9PGV4	collagen alpha-2(I) chain	Delphinapterus leucas	61	61	50,9	50,9	1366	222
	A0A2Y9P695	collagen alpha-1(VIII) chain isoform X2	Odontoceti	2	2	3,2	3,2	744	2
	A0A2Y9NEG8	collagen alpha-2(IV) chain isoform X1	Boroeutheria	2	2	2,3	2,3	1760	3
B gut skin	A0A2U3VCY1	collagen alpha-1(III) chain	Odobenus rosmarus divergens	65	37	51,1	34,8	1466	314
	A0A2U3VH59	collagen alpha-2(I) chain	Odobenus rosmarus divergens	95	95	71,1	71,1	1367	536
	A0A2U3VJY4	collagen alpha-1(I) chain	Odobenus rosmarus divergens	88	86	63,8	62,9	1460	695
	A0A2U3WND6	collagen alpha-3(VI) chain	Odobenus rosmarus divergens	3	3	1,6	1,6	3179	3
	A0A2U3VCY9	collagen alpha-2(V) chain	Odobenus rosmarus divergens/Callorhinus ursinus	20	20	17,7	17,7	1499	29
	A0A2U3WNN5	collagen alpha-1(VI) chain	Odobenus rosmarus divergens/Phoca vitulina/Enhydra lutris kenyoni	3	3	4,0	4,0	1027	3
	A0A2U3WU08	ATP-binding cassette sub-family A member 2	Caniformia	2	2	0,5	0,5	2439	2
	A0A2U3VNB9	fibrillin-1	not human	3	3	0,9	0,9	2868	3
	A0A2U3VPF5	collagen alpha-1(XXVII) chain	Carnivora	2	2	2,1	2,1	1844	3
	A0A2U3VU58	collagen alpha-3(V) chain isoform X2	not human	2	2	1,1	1,1	1748	2
	A0A2U3W276	collagen alpha-1(XVII) chain	Laurasiatheria	2	2	2,0	2,0	1463	2
B sinew thread	A0A383ZRE0	keratin, type I cuticular Ha1-like	Balaenoptera acutorostrata scammoni	2	1	5,3	3,1	416	5
	A0A384B8F5	collagen alpha-2(I) chain	Balaenoptera acutorostrata scammoni	68	68	51,7	51,7	1366	460
	A0A384B955	collagen alpha-1(III) chain	Balaenoptera acutorostrata scammoni	6	4	6,4	4,6	1464	9
	A0A452CCU1	collagen alpha-1(I) chain	Balaenoptera acutorostrata scammoni	88	86	59,7	59,5	1462	872
	A0A383Z1P3	collagen alpha-3(V) chain	Balaenoptera acutorostrata scammoni/ Physeter catodon	2	2	1,9	1,9	1764	5
	A0A384B941	collagen alpha-2(V) chain isoform X2	Balaenoptera acutorostrata scammoni/ Balaenoptera physalus	4	4	3,6	3,6	1453	6
	A0A384BC11	collagen alpha-2(IV) chain	Boroeutheria (human excluded)	2	2	2,1	2,1	1712	2
	A0A383YVR2	collagen alpha-4(IV) chain	not human	2	2	1,5	1,5	1686	2
C gut skin	A0A2U3VCY1	collagen alpha-1(III) chain	Odobenus rosmarus divergens	23	10	21,1	10,5	1466	53
	A0A2U3VH59	collagen alpha-2(I) chain	Odobenus rosmarus divergens	56	56	46,9	46,9	1367	170
	A0A2U3VJY4	collagen alpha-1(I) chain	Odobenus rosmarus divergens	51	49	47,5	46,3	1460	181
	A0A2U3VCY9	collagen alpha-2(V) chain	Carnivora	5	5	3,7	3,7	1499	5
	A0A2U3VVB1	collagen alpha-1(VII) chain	Laurasiatheria	2	2	1,1	1,1	2939	2
	A0A2U3W3R4	collagen alpha-2(VIII) chain	Caniformia	2	2	3,1	3,1	699	2
	A0A2U3W4W6	E3 ubiquitin-protein ligase CHIP	not human	2	2	6,6	6,6	303	3
C sinew thread	A0A384B8F5	collagen alpha-2(I) chain	Balaenoptera acutorostrata scammoni	59	59	47,4	47,4	1366	299
	A0A452CCU1	LOW QUALITY PROTEIN: collagen alpha-1(I) chain	Balaenoptera acutorostrata scammoni	81	78	53,4	53,2	1462	569
	A0A383ZWK6	collagen alpha-1(II) chain	Balaenoptera acutorostrata scammoni/ Balaenoptera physalus	7	7	8,2	8,2	1418	29
	A0A383Z1P3	collagen alpha-3(V) chain	Artiodactyla	3	3	2,6	2,6	1764	5
	A0A383YVR2	collagen alpha-4(IV) chain	Boroeutheria	2	2	1,7	1,7	1686	2
	A0A383ZAG6	collagen alpha-1(XVII) chain	Laurasiatheria	2	2	2,8	2,8	1477	2
D gut skin	A0A2U3VH59	collagen alpha-2(I) chain	Odobenus rosmarus divergens	60	60	53,3	53,3	1367	201
	A0A2U3VJY4	collagen alpha-1(I) chain	Odobenus rosmarus divergens	55	54	51,8	50,8	1460	253
	A0A2U3VCY1	collagen alpha-1(III) chain	Odobenus rosmarus divergens	34	14	29,3	13,6	1466	85
	A0A2U3VZ90	keratin, type II microfibrillar, component 7C	not human	10	0	21,1	0,0	493	12
	A0A2U3VCY9	collagen alpha-2(V) chain	not human	7	7	6,1	6,1	1499	9
	A0A2U3VVB1	collagen alpha-1(VII) chain	Eutheria (human excluded)	3	3	1,4	1,4	2939	3
E gut skin	A0A2U3VJY4	collagen alpha-1(I) chain	Odobenus rosmarus divergens	130	126	66,8	66,3	1460	985
	A0A2U3VH59	collagen alpha-2(I) chain	Odobenus rosmarus divergens	112	112	73,1	73,1	1367	733
	A0A2U3VCY1	collagen alpha-1(III) chain	Odobenus rosmarus divergens	83	49	54,0	36,8	1466	415
	A0A2U3VEQ8	serum albumin	Odobenus rosmarus divergens	12	12	21,7	21,7	608	13
	A0A2U3X229	Myoglobin	Odobenus rosmarus divergens	4	4	26,7	26,7	146	4
	P0DMS6	Apolipoprotein A-I	Odobenus rosmarus divergens	2	2	8,6	8,6	266	2
	A0A2U3VCY9	collagen alpha-2(V) chain	Odobenus rosmarus divergens/Callorhinus ursinus	19	19	19,3	19,3	1499	31
	P68046	Hemoglobin subunit beta	Odobenus rosmarus divergens/ Enhydra lutris kenyoni	9	9	69,9	69,9	146	33
	P10778	Hemoglobin subunit alpha	Odobenus rosmarus divergens	5	4	32,6	32,6	141	6
	A0A2U3WK88	antithrombin-III	Caniformia marina	5	5	14,0	14,0	465	6
	A0A2U3X2D1	collagen alpha-2(VI) chain	Caniformia marina	5	5	4,5	4,5	1016	6
	A0A2U3ZGV3	Ig lambda chain V-I region BL2	Odobenus rosmarus divergens	3	3	22,2	22,2	234	5
	A0A2U3VIL9	alpha-1-antitrypsin	Caniformia	2	2	5,2	5,2	422	3
	A0A2U3VLX5	collagen alpha-1(II) chain	Caniformia marina	28	28	31,3	31,3	1487	86
	A0A2U3WND6	collagen alpha-3(VI) chain	Odobenus rosmarus divergens/ Callorhinus ursinus	18	18	7,0	7,0	3179	23
	A0A2U3ZQV1	keratin, type I cuticular Ha1 isoform X2	not human	7	0	21,0	0,0	386	7
	A0A2U3WHW3	dermatopontin	Boroeutheria	5	5	33,3	33,3	201	6
	A0A2U3ZR40	collagen alpha-2(IV) chain	Boroeutheria	5	5	4,9	4,9	1762	6
	A0A2U3VNB9	fibrillin-1	not human	3	3	0,9	0,9	2868	3
	A0A2U3W436	desmin	not human	3	3	8,7	8,7	470	3
	A0A2U3X640	LOW QUALITY PROTEIN: vitronectin	Boroeutheria	3	3	11,0	11,0	400	3
	A0A2U3WKF7	bone marrow proteoglycan	Odobenus rosmarus divergens/ Halichoreus grypus	2	2	9,8	9,8	215	2
E sinew thread	A0A2U3VJY4	collagen alpha-1(I) chain	Odobenus rosmarus divergens	121	117	66,0	65,3	1460	757
	A0A2U3VH59	collagen alpha-2(I) chain	Odobenus rosmarus divergens	107	107	72,4	72,4	1367	675
	A0A2U3VCY1	collagen alpha-1(III) chain	Odobenus rosmarus divergens	88	51	56,1	39,8	1466	485
	A0A2U3ZWT0	Myoglobin	Odobenus rosmarus divergens	2	2	20,0	20,0	130	2
	A0A2U3VCY9	collagen alpha-2(V) chain	Odobenus rosmarus divergens/Callorhinus ursinus	28	28	24,9	24,9	1499	50
	A0A2U3ZR40	collagen alpha-2(IV) chain	Caniformia marina	13	13	11,7	11,7	1762	22
	A0A2U3WNN5	collagen alpha-1(VI) chain	Odobenus rosmarus divergens/Phoca vitulina/Enhydra lutris kenyoni	6	6	5,7	5,7	1027	8
	A0A2U3WND6	collagen alpha-3(VI) chain	Odobenus rosmarus divergens	6	6	2,8	2,8	3179	11
	A0A2U3X2D1	collagen alpha-2(VI) chain	Caniformia marina	2	2	2,5	2,5	1016	2
	A0A2U3ZRT0	collagen alpha-1(V) chain isoform X2	not human	11	10	8,8	8,2	1839	19
	A0A2U3VEQ8	serum albumin	Caniformia marina	5	5	9,4	9,4	608	5
	A0A2U3WHW3	dermatopontin	Boroeutheria	5	5	33,8	33,8	201	5
	A0A2U3WNK3	keratin, type I cuticular Ha6	Boroeutheria	5	0	12,0	0,0	467	14
	A0A2U3VU58	collagen alpha-3(V) chain isoform X2	Laurasiatheria	3	3	1,5	1,5	1748	5
	P68046	Hemoglobin subunit beta	Boroeutheria	3	3	21,9	21,9	146	8
	A0A2U3X640	LOW QUALITY PROTEIN: vitronectin	Boroeutheria	3	3	11,0	11,0	400	3
	A0A2U3WL48	collagen alpha-1(IV) chain	Boroeutheria	2	2	1,3	1,3	1669	2
	A0A2U3WNA9	keratin, type I cuticular Ha3-I	Laurasiatheria	2	1	3,7	2,0	404	19
	A0A2U3WPZ6	collectin-12	not human	2	2	3,6	3,6	742	2
F dermal skin	F1PZD8	IF rod domain-containing protein	Canis lupus familiaris	19	2	53	11,2	366	298
	A0A5F4DFP9	Collagen type VI alpha 3 chain	Canis lupus familiaris	3	3	2	2	2558	49
	F1PG69	Collagen type III alpha 1 chain	Canis/ Vulpes	62	32	50,2	31,3	1539	3
	F1PHY1	Collagen alpha-2(I) chain	Canis/ Vulpes	86	4	68,7	3,3	1366	594
	L7N097	F IF rod domain-containing protein SV=1	Carnivora	2	2	54,9	6,2	470	35
	E2R484	IF rod domain-containing protein	Canis/ Vulpes	5	4	35,3	12,2	507	22
	A0A5F4CF43	Collagen type V alpha 3 chain	Eutheria	3	3	2,5	2,5	1709	4
	O77753	Type IIA procollagen	Caniformia	5	5	8,1	5,2	1487	43
	A0A5F4CQT3	Collagen type V alpha 2 chain	Canis/ Vulpes	7	7	4,5	4,5	1448	9
	E2R708	IF rod domain-containing protein	Laurasiatheria	2	0	12,5	0	457	6
	F1Q3I5	Collagen alpha-1(I) chain	Mammalia	85	83	61,8	60,9	1460	759
	A0A5F4DGK9	Collagen type IX alpha 1 chain	Carnivora	2	2	10,1	10,1	328	2
F fur	A0A5F4D1N2	Uncharacterized protein	Canis lupus familiaris	7	7	12,2	12,2	12,2	8
	F1PW22	Ethylmalonyl-CoA decarboxylase 1	Canis lupus familiaris	5	5	15,6	15,6	15,6	6
	A0A5F4D6C0	Uncharacterized protein	Canis lupus familiaris	4	4	43,1	43,1	43,1	7
	A0A5F4DAD7	IF rod domain-containing protein	Canis lupus familiaris	8	7	85,3	24,7	24,7	288
	C4XVA5	Galectin (Fragment)	Canis lupus familiaris	3	3	45,1	45,1	45,1	4
	E2R2Q4	Keratin 39	Canis lupus familiaris	10	7	22,4	20,5	15,3	13
	E2R309	IF rod domain-containing protein	Canis lupus familiaris	52	9	84,2	84,2	25,2	661
	E2R3Y6	IF rod domain-containing protein	Canis lupus familiaris	15	6	80,7	38,9	25,4	587
	E2R708	IF rod domain-containing protein	Canis lupus familiaris	38	5	82,3	80,7	18,4	288
	E2R7T3	Keratin 35	Canis lupus familiaris	25	10	65,3	57,8	34,9	104
	E2R831	Keratin 82	Canis lupus familiaris	14	8	34,7	25,9	18,1	150
	E2RS07	Uncharacterized protein	Canis lupus familiaris	6	6	40,5	40,5	40,5	41
	E2RS21	Uncharacterized protein	Canis lupus familiaris	4	4	42	42	42	10
	F1P936	Keratin associated protein 24-1	Canis lupus familiaris	5	5	24,1	24,1	24,1	12
	F1PZD8	IF rod domain-containing protein	Canis lupus familiaris	10	5	79,2	20,8	15,3	653
	F6Y5W4	IF rod domain-containing protein	Canis lupus familiaris	76	4	86,7	86,7	7,4	765
	J9P4J4	Uncharacterized protein	Canis lupus familiaris	2	2	13,1	13,1	13,1	2
	L7N097	IF rod domain-containing protein	Canis lupus familiaris	10	7	78,3	23	17,7	743
	A0A5F4CNX8	Uncharacterized protein	Canis lupus familiaris/ Vulpes lagopus	7	7	34,6	34,6	127	23
	E2R461	IF rod domain-containing protein	Canis lupus familiaris/ Vulpes vulpes	10	8	13,1	11,3	487	740
	E2R484	IF rod domain-containing protein	Canis lupus familiaris/ Vulpes lagopus/ Vulpes vulpes	30	18	57	37,9	507	504
	E2RRY5	Keratin associated protein 7-1	Canis lupus familiaris	5	5	95,4	95,4	87	34
	E2R3W2	IF rod domain-containing protein	Canis lupus	6	6	12,1	12,1	437	186
	L7N0G9	Keratin 32	Canis lupus familiaris	8	6	20,4	17,7	446	84
	L7N0H0	IF rod domain-containing protein	Canis lupus familiaris/ Ursus maritimus/ Eumetopias jubatus	11	7	25,8	21,9	407	669
	E2R474	IF rod domain-containing protein	Caniformia	11	3	45,9	29,1	5,9	124
	F1PHY1	Collagen alpha-2(I) chain	Caniformia	13	13	12,4	12,4	12,4	13
	F1PN20	Leucine rich repeat containing 15	Caniformia	6	6	12,2	12,2	12,2	10
	L7N095	Keratin 75	Caniformia	9	1	12,2	2,1	565	27
	J9NWJ5	Thioredoxin	Laurasiatheria	2	2	20,8	20,8	106	2
	E2RKX2	Desmoglein-1	Boroeutheria/placentals	7	7	6,1	6,1	1353	7
	F1PYE3	Heat shock 27 kDa protein	not human	4	4	12,6	12,6	206	6
	A0A5F4C3Y5	Lysozyme g1	not human	2	2	13,4	13,4	187	2
	A0A5F4CNG7	Desmoplakin	not human	6	6	2,5	2,5	2057	6
	A0A5F4CZS5	Collagen alpha-1(I) chain	not human	12	12	13,5	13,5	1442	18
	F1PK60	Transglutaminase 3	not human	2	2	2,2	2,2	744	2
	E2R5F3	V-set and immunoglobulin domain containing 8	not human	5	5	17,1	17,1	415	11
	E2REU6	IF rod domain-containing protein	not human	2	1	4,2	2,1	431	9
	E2RRR2	Hydroxysteroid 17-beta dehydrogenase 14	not human	3	3	9,3	9,3	270	3
	E5Q8W5	Galectin	not human	2	2	5,2	5,2	287	2
G fur	A0A384C0C3	keratin, type I cytoskeletal 39	Ursus maritimus	11	8	26,7	19,7	483	13
	A0A384C9Y0	desmoplakin	Ursus maritimus	13	13	5,3	5,3	2823	14
	A0A384CXG0	keratin, type I cuticular Ha1-like	Ursus maritimus	9	8	77,9	27	393	363
	A0A384CZ16	keratin-associated protein 13-1-like	Ursus maritimus	9	8	62,4	48,2	170	21
	A0A384CZW7	keratin-associated protein 14-like	Ursus maritimus	5	5	24,4	24,4	168	17
	A0A384CZX0	keratin-associated protein 7-1	Ursus maritimus	6	6	95,4	95,4	87	28
	A0A384D6Y1	LOW QUALITY PROTEIN: keratin, type II cuticular Hb5-like	Ursus maritimus	13	11	51,8	27,3	494	95
	A0A384CYB2	keratin, type I cuticular Ha2	Ursus maritimus	18	15	52,6	42,3	447	69
	A0A384D791	keratin, type II microfibrillar, component 7C-like	Ursus maritimus	66	6	84	13,6	494	328
	A0A384BKD9	17-beta-hydroxysteroid dehydrogenase 14	Ursus maritimus/Ursus arctos horribilis	5	5	19,3	19,3	270	5
	A0A384DKV9	Galectin	Ursus maritimus/Ursus arctos horribilis	3	3	62,7	62,7	102	3
	A0A452T0W4	Uncharacterized protein	Ursus maritimus/Ursus arctos horribilis	7	7	8,4	8,4	1039	7
	A0A384CXC0	LOW QUALITY PROTEIN: keratin, type I cuticular Ha5	Ursus maritimus/Ursus arctos horribilis	22	3	63,4	7,3	453	104
	A0A384CXF8	keratin, type I cuticular Ha1	Ursus maritimus/Ursus americanus	12	5	75,3	15,9	409	396
	A0A384CYA6	keratin, type I cuticular Ha1-like	Ursus maritimus/Ursus arctos horribilis	4	4	79,9	12	407	327
	A0A384CYB3	keratin, type I cuticular Ha8-like	Ursus maritimus/Ursus arctos horribilis	19	16	72,1	48,1	437	94
	A0A384CZE4	keratin-associated protein 24-1	Ursus maritimus/Ursus arctos horribilis	7	7	41,5	41,5	253	27
	A0A384CZV7	keratin-associated protein 11-1	Ursus maritimus/Ursus arctos horribilis	4	4	41,8	41,8	153	5
	A0A384CZW2	keratin-associated protein 13-2-like	Ursus maritimus/Ursus arctos horribilis	7	6	64,6	45,1	175	32
	A0A384D7E0	keratin, type II cuticular Hb5-like	Ursus maritimus/Ursus arctos horribilis	18	6	80	19,4	459	281
	A0A452TUW2	IF rod domain-containing protein	Ursus maritimus/Ursus arctos horribilis	22	0	66,3	0	502	137
	A0A452VBJ0	IF rod domain-containing protein	Ursus maritimus/Ursus arctos horribilis	50	0	86,1	0	404	432
	A0A452VBL0	IF rod domain-containing protein	Ursus maritimus/Ursus arctos horribilis	40	0	78,9	0	473	176
	A0A452VNK8	Uncharacterized protein	Ursus maritimus/Ursus arctos horribilis	3	3	6,1	6,1	378	3
	A0A384CXP2	Junction plakoglobin	Ursus maritimus/Ursus arctos horribilis	2	2	4,3	4,3	611	3
	A0A384CZU7	keratin-associated protein 13-1-like	Ursus maritimus/Ursus arctos horribilis	5	5	50,9	45	169	23
	A0A384D5U3	60S ribosomal protein L40	Ursus maritimus/ Ursus arctos horribilis	3	3	26,6	26,6	128	4
	A0A384CXG3	keratin, type I cuticular Ha7-like isoform X1	Caniformia	5	4	63,2	5,5	473	138
	A0A384D7T5	keratin, type II cuticular Hb2	Caniformia	3	2	59	5,4	517	102
	A0A384DKF8	keratin-associated protein 2-4-like	Caniformia	9	1	38,6	12,6	127	22
	A0A384CFL6	dual specificity protein phosphatase 14	Caniformia	2	2	18,2	18,2	198	3
	A0A384CGA5	Methanethiol oxidase	Carnivora	5	5	12,9	12,9	472	5
	A0A384CKD1	protein S100-A3	Laurasiatheria	3	3	29,7	29,7	101	3
	A0A384CYB0	keratin, type I cuticular Ha3-I	Caniformia	7	4	84,9	9,9	404	427
	A0A384D7D4	putative keratin-87 protein	Carnivora	2	0	82,9	0	362	316
	A0A384D8J0	leucine-rich repeat-containing protein 15	Laurasiatheria	6	6	11,1	11,1	583	8
	A0A452URX7	Thioredoxin	Caniformia	2	2	23,5	23,5	102	4
	A0A452T310	Uncharacterized protein	Eutheria	7	7	11,7	11,7	707	7
	A0A384BX56	LOW QUALITY PROTEIN: collagen alpha-1(I) chain	Eutheria	5	4	4,7	4,1	1399	5
	A0A452UKR0	Uncharacterized protein	not human	2	2	16,4	16,4	128	3
	A0A452UUV1	IF rod domain-containing protein	not human	4	2	17,2	4,9	430	36
	A0A384CGJ3	Histone H2A	not human	2	2	12,7	12,7	126	3
	A0A384C8J3	Histone H2B	not human	3	3	23,2	23,2	125	4
	A0A452T1G1	V-set and immunoglobulin domain containing 8	not human	5	5	14,5	14,5	331	18
	A0A452TEL3	PKS_ER domain-containing protein	not human	2	2	6,2	6,2	369	2
H dermal skin	XP_041577572.1	collagenalpha-1(III)chain	Vulpes lagopus	68	41	53,5	37,9	1465	342
	XP_041581824.1	albumin	Vulpes lagopus	7	7	12,7	12,7	608	9
	XP_041583813.1	collagenalpha-2(I)chain	Vulpes lagopus/ Vulpes vulpes	83	83	68,2	68,2	1366	2
	XP_041629816.1	titin-likeisoformX27	Caniformia	22	22	1,1	1,1	26922	554
	XP_041629590.1	collagenalpha-2(V)chain	Vulpes lagopus/ Vulpes vulpes	18	18	17,3	17,3	1499	28
	XP_041588384.1	BPIfold-containingfamilyAmember2	Vulpes lagopus/ Vulpes vulpes	4	4	20,5	20,5	249	25
	XP_041585529.1	hemoglobinsubunitbeta	Vulpes lagopus/ Vulpes vulpes	3	3	28,6	28,6	147	9
	XP_041622630.1	collagenalpha-1(IX)chain	boroeutheria	3	3	6	6	921	14
	XP_041611970.1	ferritinlightchain-like	Vulpes lagopus/ Vulpes vulpes	2	2	16	16	175	3
	XP_041603239.1	hemoglobinsubunitalpha	Vulpes lagopus/ Vulpes vulpes	2	2	14,8	14,8	142	2
	XP_041622028.1	collagenalpha-3(VI)chain	Vulpes lagopus/ Vulpes vulpes	6	6	3	3	3196	3
	XP_041582093.1	collagenalpha-1(I)chain	Mammalia	83	81	61,2	60,2	1460	8
	XP_041628115.1	myosin-2	Carnivora	25	3	13,4	1,7	1940	774
	XP_041617668.1	collagenalpha-3(V)chain	Mammalia	3	3	2,6	1,9	1748	56
	XP_041591021.1	collagenalpha-1(VI)chain	Mammalia	3	3	4	4	1026	4
	XP_041593522.1	myosinlightchain1/3,skeletalmuscleisoformisoformX3	Mammalia	3	3	22	22	150	5
	XP_041594294.1	myosin-bindingproteinC,slow-typeisoformX6	Mammalia	3	3	3,9	3,9	1145	4
	XP_041605002.1	alpha-actinin-2	Caniformia	3	3	4,3	4,3	894	3
	XP_041605392.1	myosinregulatorylightchain2,skeletalmuscleisoform	not human	3	3	24,1	24,1	170	3
	YP_009122388.1	cytochromecoxidasesubunitII(mitochondrion)	Laurasiatheria	2	2	7,5	7,5	227	4
	XP_041607288.1	glyceraldehyde-3-phosphatedehydrogenase-like	not human	2	2	26,7	26,7	105	2
	XP_041601467.1	cytochromecoxidasesubunit5A,mitochondrial	not human	2	2	6,6	6,6	152	2
	XP_041604998.1	annexinA6isoformX2	not human	2	2	2,9	2,9	666	2
H fur	XP_041592174.1	keratin,typeIIcuticularHb6	Vulpes lagopus	72	3	98,4	15,3	485	435
	XP_041592178.1	keratin,typeIImicrofibrillar,component7C	Vulpes lagopus	10	10	91,4	15,2	487	456
	XP_041581056.1	keratin-associatedprotein2-3-like	Canidae	9	9	57,4	57,4	129	26
	XP_041582934.1	keratin-associatedprotein4-9-like	Vulpes lagopus	5	4	49,4	32,1	399	6
	XP_041590828.1	keratin-associatedprotein6-1-like	Vulpes lagopus	3	3	48,1	48,1	81	6
	XP_041582758.1	keratin-associatedprotein10-6-like	Vulpes lagopus	2	2	43,9	36,9	558	0
	XP_041582935.1	keratin-associatedprotein9-9-like	Vulpes lagopus	2	2	25,2	18,9	159	0
	XP_041590723.1	keratin-associatedprotein19-7-like	Vulpes lagopus	2	2	44,3	44,3	61	2
	XP_041591234.1	keratin-associatedprotein13-2-like	Canidae	5	3	49,3	32,6	144	12
	XP_041590616.1	keratin-associatedprotein10-7-like	Canidae	2	2	5,2	5,2	291	0
	XP_041581773.1	keratin,typeIcuticularHa3-I	Canidae	53	9	84,7	23	404	673
	XP_041592166.1	keratin,typeIIcuticularHb5	Canidae	34	17	95,7	34,3	507	350
	XP_041581861.1	keratin,typeIcuticularHa5	Vulpes lagopus/ Canis lupus familiaris	26	10	64	30,3	455	95
	XP_041581742.1	keratin,typeIcuticularHa8-like	Vulpes lagopus/ Canis lupus familiaris	22	2	61,5	5,7	457	91
	XP_041592239.1	keratin,typeIIcuticularHb2	Laurasiatheria	16	9	43,4	18,5	518	59
	XP_041581418.1	keratin,typeIcuticularHa1-like	Canidae	13	7	83,7	24,2	393	685
	XP_041581420.1	keratin,typeIcuticularHa1	Canidae	13	5	73,6	17,1	409	624
	XP_041582764.1	keratin,typeIcuticularHa2	Canidae	13	9	53,1	31,7	448	104
	XP_041581704.1	keratin,typeIcuticularHa3-II	Canidae	12	7	84,8	21,9	407	674
	XP_041591546.1	keratin,typeIIcuticularHb5-like	Vulpes	12	8	43,1	22,1	489	62
	XP_041581036.1	keratin,typeIcytoskeletal39isoformX3	Canidae	10	7	26,8	20,5	400	12
	XP_041592251.1	keratin,typeIIcuticularHb1	Vulpes	10	5	85,8	9,4	513	467
	XP_041590721.1	keratin-associatedprotein24-1	Vulpes	7	7	29,6	29,6	253	20
	XP_041582762.1	keratin,typeIcuticularHa8-like	Canidae	6	5	65,7	14,8	440	84
	XP_041591177.1	keratin-associatedprotein14-like	Vulpes	6	6	40,5	40,5	168	38
	XP_041578652.1	V-setandimmunoglobulindomain-containingprotein8	not human	5	5	17,2	17,2	413	11
	XP_041590647.1	keratin-associatedprotein7-1	Mustela putorius furo/ Canis lupus familiaris/ Ursus maritimus	5	5	95,4	95,4	87	60
	XP_041594240.1	leucine-richrepeat-containingprotein15	Carnivora	5	5	11,8	11,8	583	9
	XP_041605146.1	desmoglein-4	not human	5	5	5,6	5,6	1063	5
	XP_041610207.1	lysozymeg-likeprotein1	Vulpes	5	5	32,5	32,5	194	5
	XP_041582093.1	collagenalpha-1(I)chain	Eutheria	4	4	3,4	3,4	1460	4
	XP_041591140.1	keratin-associatedprotein11-1	Vulpes	3	3	34	34	153	13
	XP_041591209.1	keratin-associatedprotein13-1-like	Canidae	3	3	38,9	25,1	175	9
	XP_041623158.1	plakophilin-1	not human	3	3	5,1	5,1	727	3
	XP_041582760.1	keratin-associatedprotein16-1	Carnivora	2	2	6,8	6,8	556	4
	XP_041590827.1	keratin-associatedprotein6-2-like	Canidae	2	2	13,3	13,3	195	2
	XP_041601066.1	galectin-7	Vulpes lagopus/ Canis lupus familiaris	2	2	21,6	21,6	139	2
	XP_041615682.1	alcoholdehydrogenase1-like	Caniformia	2	2	6,7	6,7	375	2
	XP_041622303.1	14-3-3proteinsigma	not human	2	2	6,9	6,9	248	5

## Sheet: Supplementary Table 2
Diagnostic peptides identification
Sample	Protein name	Peptide sequence	BLAST ID	Length	Mass	MQ score	Matched spectra
R gut skin	collagen alpha-2(I) chain	EGPMGLPGIDGRPGPIGPSGAR	Phoca vitulina, Leptonychotes weddellii*	22	2087,06	139,0	7
		GLPGVSGSVGEHGPLGIAGPPGAR	Phoca vitulina, Leptonychotes weddellii*, Neomonachus scahuinslandi*	24	2138,12	273,0	4
		GPPGASGAPGPQGFQGPAGEPGEPGQTGPAGSR	Phoca vitulina, Condylura cristata*	33	2926,36	194,0	5
	collagen alpha-1(I) chain	GDAGPPGPAGPTGPPGSIGNVGAPGPK	Phoca vitulina, Odobenus rosmarus divergens, Leptonychotes weddellii*, Neomonachus scahuinslandi*	27	2278,13	296,5	6
	collagen alpha-1(III) chain	DGAPGPPGNNGAPGSPGVSGPK	Phoca vitulina	22	1885,89	126,9	4
		GSPGGPGSAGFPGGR	Phoca vitulina, Eptesicus fuscus*	15	1256,59	211,6	2
		GSPGSQGPPGLPGPLGSAGITGAR	Phoca vitulina	24	2087,08	265,3	6
	collagen alpha-2(VI) chain isoform X1	IFTVAPDQNPNEQGLR		16	1797,90	96,6	1
	desmin	TFGGAGGFPHVSPLSSPVFPR		21	2113,07	88,8	2
	collagen alpha-1(VI) chain	LLPPTGNDR	Phoca vitulina	9	981,52	86,8	1
	serum albumin	EAQQSEVAHR		10	1153,55	141,2	1
	smoothelin isoform X1	LALGPSTPTR		10	1011,57	99,8	1
	LOW QUALITY PROTEIN: membrane primary amine oxidase-like, partial	EYLDIDQLIFGR		12	1480,76	154,6	1
	integrin alpha-5	VLEYAPCR	Phoca vitulina, Eptesicus fuscus*, Chinchilla lanigera*, Microtus ochrogaster*, Manis javanica*	8	1006,49	84,2	1
A gut skin	collagen alpha-2(I) chain	EGPMGLPGIDGRPGPIGPSGAR		22	2087,06	135,9	5
		GPPGASGAPGPQGFQGPAGEPGEPGQTGPAGSR		33	2926,36	220,1	2
		GPNGEAGSTGPSGPPGLR	Phoca vitulina, Odobenus rosmarus divergens, Callorhinus ursinus*, Zalophus californianus*, Enhydra lutris kenyoni*, Neomonachus schauinslandi*, Leptonychotes weddellii*	18	1606,77	244,6	1
		GEAGPAGSAGPAGPR	Phoca vitulina/Balaenoptera acutorostrata scammoni/Denticeps clupeoides*/Fundulus heteroclitus*/Loxodonta africana*/Chelonia mydas*/Mammut americanum*	15	1250,60	108,3	2
	collagen alpha-1(III) chain	GSPGSQGPPGLPGPLGSAGITGAR	Phoca vitulina	24	2087,08	352,1	13
		GVPGFRGPAGANGLPGEKGPSGER	Caniformia marina	24	2263,15	117,6	3
		GLVGPPGIPGPR	Phoca vitulina/Odobenus rosmarus divergens/Zalophus californianus*/Eumetopias jubatus*/Callorhinus ursinus*	12	1115,65	179,7	13
	collagenalpha-1(I)chain	GDAGPPGPAGPTGPPGSIGNVGAPGPK	Phoca vitulina/ Odobenus rosmarus divergens/ Leptonychotes weddellii*/Neomonachus schauinslandi*	27	2278,13	308,9	2
A sinew thread	collagen alpha-1(I) chain (A0A2Y9M8V2)	GGPGSRGFPGSDGLAGPKGPAGER	Delphinapterus leucas	24	2180,07	69,4	3
		GAPGSDGPAGAPGSPGPQGIAGQRGVVGLPGQR	Delphinapterus leucas	33	2921,49	183,5	1
		GGPGSRGFPGSDGLAGPK	Delphinapterus leucas/ Monodon monoceros	18	1612,80	70,0	1
	collagen alpha-2(I) chain (A0A2Y9PGV4)	GLPGVAGSMGEPGPLGIAGPAGAR	Delphinapterus leucas	24	2088,08	114,3	3
		HGNRGEPGPSGPAGLAGAVGPR	Delphinapterus leucas/ Monodon monoceros	22	2010,01	234,7	7
		TGETGASGPPGFVGEKGPSGEPGTAGSPGTPGPQGLLGVPGFLGLPGSR	Delphinapterus leucas/ Monodon monoceros	49	4442,21	157,0	1
		GAPGAVGAPGPAGANGDRGEAGPAGPAGPVGPR	Delphinapterus leucas/ Monodon monoceros	33	2761,36	484,3	21
	collagen alpha-1(VIII) chain isoform X2 (A0A2Y9P695)	GIAGLPGALGPR	Odontoceti	12	1077,63	155,0	1
B gut skin	collagen alpha-1(III) chain	GDQGPPGPQGLQGLPGTSGPPGENGKPGEPGPK	Odobenus rosmarus divergens/Lipotex vexillifer*	33	3060,49	205,1	1
		GEVGPAGSPGSSGNPGQR	Odobenus rosmarus divergens	18	1609,74	305,6	8
		DGAPGPPGNNGAPGNPGVSGPK	Odobenus rosmarus divergens/Zalophus californianus*/Eumetopias jubatus*/Callorhinus ursinus	22	1912,90	303,4	6
	collagen alpha-2(I) chain	GSDGSVGPLGPAGPIGSAGPPGFPGAPGPK	Odobenus rosmarus divergens	30	2554,28	278,4	10
		GVTGPAGVRGPNGDSGR	Odobenus rosmarus divergens	17	1552,77	97,1	3
		GVTGPAGVRGPNGDSGRPGEPGLMGPR	Odobenus rosmarus divergens	27	2544,26	244,9	16
		GPSGEPGTAGPPGTTGPQGLLGSPGILGLPGSR	Odobenus rosmarus divergens	33	2938,51	143,6	1
	collagen alpha-1(I) chain	GETGPAGRPGEVGPPGPPGPTGEK	Odobenus rosmarus divergens	24	2197,08	411,0	10
		GNDGATGAAGPPGPTGPAGPPGFPGAVGAKGETGPQGAR	Odobenus rosmarus divergens/ Manis javanica*/ Crocuta crocuta*	39	3352,62	291,2	4
		GNSGEPGTPGNK	Odobenus rosmarus divergens	12	1113,51	125,7	7
		GNSGEPGTPGNKGDTGAK	Odobenus rosmarus divergens/Sarcophilus harrisii*/Aplysia californica*	18	1642,75	45,4	1
		GPSGPQGPSGPPGPKGNSGEPGTPGNK	Odobenus rosmarus divergens	27	2411,15	265,7	2
	collagen alpha-3(VI) chain	GSGGTTGVPGER	Odobenus rosmarus divergens/Phoca vitulina/Neophocaena asiaeorientalis asiaeorientalis*/Lipotes vexillifer*	12	1073,51	142,0	1
		GTQGPPGPTGPPGLIGEQGISGPR	Odobenus rosmarus divergens/ Callorhinus ursinus/ Zalophus californianus*/ Eumetopias jubatus*	24	2226,14	43,4	1
	collagen alpha-2(V) chain	GRLGPQGAPGQR	Odobenus rosmarus divergens/Callorhinus ursinus/ Zalophus californianus*/Eumetopias jubatus*	12	1192,64	87,2	1
		RGDAGSRGPIGPPGR	Odobenus rosmarus divergens/Callorhinus ursinus/ Zalophus californianus*	15	1448,76	152,3	1
		VGDRGPAGPPGGPGDK		16	1432,71	49,3	1
		GDRGDPGPAGLPGSQGAPGTPGPVGAPGDAGR		32	2794,34	129,6	1
	collagen alpha-1(VI) chain	GDAGYEGER	Odobenus rosmarus divergens/Phoca vitulina/Enhydra lutris kenyoni	9	952,39	147,0	1
B sinew thread	keratin, type I cuticular Ha1-like	DSLENTLTEIEAR	Balaenoptera acutorostrata scammoni	13	1489,73	231,4	1
	collagen alpha-2(I) chain	GERGPPGESGAAGPAGPIGNRGPSGPAGPDGNK	Balaenoptera acutorostrata scammoni	33	2937,41	393,8	7
		GLPGVAGSVGEPGPLGISGPTGARGPPGAVGNPGVNGAPGEAGR	Balaenoptera acutorostrata scammoni	44	3813,95	210,2	4
		GPPGASGAPGPQGFQGLPGEPGEPGQTGPAGSR	Balaenoptera acutorostrata scammoni	33	2968,41	169,4	10
		HGNRGESGPSGPTGLAGAVGPR	Balaenoptera acutorostrata scammoni	22	2030,00	360,9	8
		TGPPGPSGITGPPGPTGPAGK	Balaenoptera acutorostrata scammoni	21	1798,92	486,5	20
		TGPPGPSGITGPPGPTGPAGKEGLRGPR	Balaenoptera acutorostrata scammoni/ Elephantulus edwardii*	28	2564,35	278,4	4
	collagen alpha-1(III) chain	GLAGPPGMPGGR	Balaenoptera acutorostrata scammoni	12	1065,54	68,2	1
	collagen alpha-1(I) chain	GDRGDVGPKGADGAPGK	Balaenoptera acutorostrata scammoni	17	1552,76	110,8	2
		GVPGPPGAAGAAGKDGETGAQGPPGPAGPAGER	Balaenoptera acutorostrata scammoni	33	2807,36	187,7	5
		GGPGSRGFPGADGVSGPK	Balaenoptera acutorostrata scammoni/ Balaenoptera physalus	18	1598,78	75,3	1
		GTRGEPGPAGLPGPPGERGGPGSR	Balaenoptera acutorostrata scammoni/ Balaenoptera physalus	24	2212,11	128,4	6
	collagen alpha-3(V) chain	GPPGPQGKDGQPGHPGHR	Balaenoptera acutorostrata scammoni/ Physeter catodon	18	1774,86	45,4	1
	collagen alpha-2(V) chain isoform X2	GRLGPQGAPGQR	Balaenoptera acutorostrata scammoni/ Balaenoptera physalus	12	1192,64	83,0	1
C gut skin	collagen alpha-1(III) chain	GEVGPAGSPGSSGNPGQR	Odobenus rosmarus divergens	18	1609,74	267,4	3
		GSPGPQGPPGLPGPLGSAGITGAR	Odobenus rosmarus divergens/Callorhinus ursinus/Zalophus californianus*/Eumetopias jubatus*	24	2097,10	223,7	6
	collagen alpha-2(I) chain	GAPGAVGAPGPAGATGDRGEAGTAGAAGPAGPR	Odobenus rosmarus divergens	33	2698,32	422,5	7
		GVTGPAGVRGPNGDSGR	Odobenus rosmarus divergens	17	1552,77	94,6	3
		GLPGVSGSVGEPGPLGIAGPSGAR		24	2088,10	370,2	22
	collagen alpha-1(I) chain	GETGPAGRPGEVGPPGPPGPTGEK	Odobenus rosmarus divergens/ Manis javanica*	24	2197,08	169,9	1
		GDAGPPGPAGPTGPPGSIGNVGAPGPK	Odobenus rosmarus divergens/Phoca vitulina/Leptonychotes weddellii*/Neomonachus schauinslandi*	27	2278,13	268,8	2
C sinew thread	collagen alpha-2(I) chain	EGPMGLPGIDGRPGAIGPAGAR	Balaenoptera acutorostrata scammoni/ Carlito syrichta*	22	2045,05	133,9	9
		GERGLPGVAGSVGEPGPLGISGPTGAR	Balaenoptera acutorostrata scammoni	27	2444,28	137,7	2
		GERGPPGESGAAGPAGPIGNR	Balaenoptera acutorostrata scammoni	21	1902,93	303,4	6
		GLPGVAGSVGEPGPLGISGPTGAR	Balaenoptera acutorostrata scammoni	24	2102,11	373,7	51
		GPPGESGAAGPAGPIGNRGPSGPAGPDGNK	Balaenoptera acutorostrata scammoni	30	2595,24	237,3	1
		HGNRGESGPSGPTGLAGAVGPR	Balaenoptera acutorostrata scammoni	22	2030,00	293,7	8
		TGPPGPSGITGPPGPTGPAGK	Balaenoptera acutorostrata scammoni	21	1798,92	516,4	12
	LOW QUALITY PROTEIN: collagen alpha-1(I) chain	GPSGPQGPSGPPGPKGNSGEPGAPGNKGDTGAK	Balaenoptera acutorostrata scammoni	33	2910,39	135,2	1
		DGETGAQGPPGPAGPAGER	Balaenoptera acutorostrata scammoni/Petromyzon marinus*/Corvus*	19	1719,78	268,6	3
		GFPGADGVSGPKGPAGERGAPGPAGPK	Balaenoptera acutorostrata scammoni/ Balaenoptera physalus	27	2387,20	134,0	2
		GGPGSRGFPGADGVSGPK	Balaenoptera acutorostrata scammoni/ Balaenoptera physalus/Rhinolophus ferrumequinum*/Leptonychotes weddellii*	18	1598,78	91,7	3
		GTRGEPGPAGLPGPPGERGGPGSR	Balaenoptera acutorostrata scammoni/ Balaenoptera physalus	24	2212,11	220,7	7
		GVPGPPGAAGAAGK	Balaenoptera acutorostrata scammoni/ Balaenoptera physalus	14	1105,59	77,7	2
	collagen alpha-1(II) chain	GLTGPIGPPGPAGANGEKGEVGPPGPAGTVGAR	Balaenoptera acutorostrata scammoni/ Balaenoptera physalus	33	2891,49	158,7	2
D gut skin	collagen alpha-2(I) chain	GVTGPAGVRGPNGDSGRPGEPGLMGPR	Odobenus rosmarus divergens	27	2544,26	149,7	5
		GAPGAVGAPGPAGATGDRGEAGTAGAAGPAGPR	Odobenus rosmarus divergens	33	2698,32	423,2	10
		GLPGVSGSVGEPGPLGIAGPSGAR	Odobenus rosmarus divergens/ Callorhinus ursinus/ Zalophus californianus/ Eumetopias jubatus*	24	2088,10	392,8	17
	collagen alpha-1(I) chain	GETGPAGRPGEVGPPGPPGPTGEK	Odobenus rosmarus divergens/Manis javanica*	24	2197,08	208,2	2
		GDAGPPGPAGPTGPPGSIGNVGAPGPK	Odobenus rosmarus divergens/Phoca vitulina/ Leptonychotes weddellii*/Neomonachus schauinslandi*	27	2278,13	345,8	3
	collagen alpha-1(III) chain	GEVGPAGSPGSSGNPGQR	Odobenus rosmarus divergens	18	1609,74	294,5	4
E gut skin	collagen alpha-1(I) chain	GETGPAGRPGEVGPPGPPGPTGEK	Odobenus rosmarus divergens/ Manis javanica*	24	2197,08	399,1	18
		GNSGEPGTPGNKGDTGAKGEPGPTGIQGPPGPAGEEGK	Odobenus rosmarus divergens	38	3455,62	368,3	3
		GPSGPQGPSGPPGPKGNSGEPGTPGNKGDTGAK	Odobenus rosmarus divergens	33	2940,40	489,1	18
	collagen alpha-2(I) chain	GAPGAVGAPGPAGATGDRGEAGTAGAAGPAGPR	Odobenus rosmarus divergens	33	2698,32	462,0	21
		GPSGEPGTAGPPGTTGPQGLLGSPGILGLPGSR	Odobenus rosmarus divergens	33	2938,51	318,5	7
		GSDGSVGPLGPAGPIGSAGPPGFPGAPGPK	Odobenus rosmarus divergens	30	2554,28	379,6	16
		GVTGPAGVRGPNGDSGRPGEPGLMGPR	Odobenus rosmarus divergens	27	2544,26	252,6	32
	collagen alpha-1(III) chain	GEVGPAGSPGSSGNPGQR	Odobenus rosmarus divergens	18	1609,74	328,4	5
		GDAGQPGEKGSPGPQGPPGLPGPLGSAGITGAR		33	2936,47	167,7	10
		GDKGEPGSAGADGAAGKDGPR		21	1868,86	267,5	5
		GGPGGPGPKGDKGEPGSAGADGAAGK		26	2148,02	131,0	6
		GSPGPQGIKGESGKPGLAGHNGER		24	2286,15	107,2	4
	serum albumin	TVMGNFGAFVEK	Odobenus rosmarus divergens	12	1298,63	114,8	1
	Myoglobin	TVLTALGGIFKK	Odobenus rosmarus divergens	12	1246,76	86,3	1
	Apolipoprotein A-I	QGLLPVLESFR	Odobenus rosmarus divergens/ Crocuta crocuta*	11	1257,71	112,8	1
		TSLLAAVDEATK	Odobenus rosmarus divergens	12	1217,65	118,3	1
	collagen alpha-2(V) chain	GDRGDPGPAGLPGSQGAPGTPGPVGAPGDAGR		32	2794,34	143,0	1
		GRPGPAGPPGSQGPR		15	1386,71	64,6	1
		RGDAGSRGPIGPPGR		15	1448,76	118,6	3
	Hemoglobin subunit beta	FFDSFGDLSSPDAVMGNPK	Odobenus rosmarus divergens/ Enhydra lutris kenyoni/ Mandrillus leucophaeus*/ Zalophus californianus*/Eumetopias jubatus*	19	2029,91	157,5	5
	Hemoglobin subunit alpha	TFMSFPTTK	Odobenus rosmarus divergens/ Arctocephalus galapagoensis*	9	1058,51	133,2	1
	antithrombin-III	SDLYVSQAFHK	Caniformia marina	11	1293,64	85,8	1
	collagen alpha-2(VI) chain	SLENIVSIRK	Caniformia marina	10	1157,68	138,7	1
	Ig lambda chain V-I region BL2	SAPSVTLFPPSSEELGANK	Odobenus rosmarus divergens/ Ailuropoda melanoleuca*/ Halichoerus grypus*/ Mirounga leonina*	19	1929,97	130,6	3
		SYSSVSCLVTHEGSTVEK	Odobenus rosmarus divergens/ Callorhinus ursinus/ Zalophus californianus*	18	1968,91	170,0	1
	collagen alpha-3(VI) chain	GTQGPPGPTGPPGLIGEQGISGPR	Odobenus rosmarus divergens/ Callorhinus ursinus/ Zalophus californianus*/ Eumetopias jubatus*	24	2226,14	139,2	2
	bone marrow proteoglycan	GNLISIHSFYFNR	Odobenus rosmarus divergens/ Halichoreus grypus	13	1566,79	90,7	1
E sinew thread	collagen alpha-1(I) chain	GETGPAGRPGEVGPPGPPGPTGEK		24	2197,08	350,9	18
		GETGPAGRPGEVGPPGPPGPTGEKGSPGADGPAGAPGTPGPQGIAGQR	Odobenus rosmarus divergens	48	4251,07	255,8	3
		GNDGATGAAGPPGPTGPAGPPGFPGAVGAKGETGPQGAR	Odobenus rosmarus divergens	39	3352,62	342,6	29
		GNSGEPGTPGNKGDTGAKGEPGPTGIQGPPGPAGEEGK	Odobenus rosmarus divergens	38	3455,62	407,9	5
		GPSGPQGPSGPPGPKGNSGEPGTPGNKGDTGAK	Odobenus rosmarus divergens	33	2940,40	461,6	15
	collagen alpha-2(I) chain	GAPGAVGAPGPAGATGDRGEAGTAGAAGPAGPR	Odobenus rosmarus divergens	33	2698,32	492,8	17
		GPSGEPGTAGPPGTTGPQGLLGSPGILGLPGSR	Odobenus rosmarus divergens	33	2938,51	310,8	14
		GSDGSVGPLGPAGPIGSAGPPGFPGAPGPK	Odobenus rosmarus divergens	30	2554,28	391,6	12
		GSDGSVGPLGPAGPIGSAGPPGFPGAPGPKGELGPVGNPGPAGPAGPR	Odobenus rosmarus divergens	48	4135,09	323,4	8
		GVTGPAGVRGPNGDSGRPGEPGLMGPR	Odobenus rosmarus divergens	27	2544,26	267,0	24
	collagen alpha-1(III) chain	GEVGPAGSPGSSGNPGQR	Odobenus rosmarus divergens	18	1609,74	362,3	6
		GDTGAPGLKGENGLPGENGSPGPMGPR	Odobenus rosmarus divergens/ Chrysochloris asiatica*	27	2518,19	126,5	3
	Myoglobin	TVLTALGGIFK	Odobenus rosmarus divergens	11	1118,67	93,6	1
	collagen alpha-2(V) chain	GDRGDPGPAGLPGSQGAPGTPGPVGAPGDAGR	Odobenus rosmarus divergens/Callorhinus ursinus/Zalophus californianus*	32	2794,34	161,7	1
		GRPGPAGPPGSQGPR		15	1386,71	113,5	2
		RGDAGSRGPIGPPGR		15	1448,76	132,8	3
	collagen alpha-1(VI) chain	GDAGYEGER	Odobenus rosmarus divergens/Phoca vitulina/Enhydra lutris kenyoni	9	952,39	117,4	1
	collagen alpha-3(VI) chain	GSGGTTGVPGER	Odobenus rosmarus divergens/ Phoca vitulina/Neophocaena asiaorientalis asiaorientalis*	12	1073,51	169,9	1
		GTQGPPGPTGPPGLIGEQGISGPR		24	2226,14	300,7	6
F dermal skin	Collagen type VI alpha 3 chain	DGVSGSPGDPGK	Canis lupus familiaris	12	1071,4833	86,882
	IF rod domain-containing protein	YGSQLAQVQYMITNVESQLAEIR	Canis lupus familiaris	23	2640,3218	162,44
	Collagen type III alpha 1 chain	GESGSPGVPGGK	Canis/ Vulpes	12	1027,4934	170,47
		GDSGAPGERGPPGAAGPMGPR	Canis/ Vulpes	21	1889,8802	125,28
		GPPGAAGPMGPR	Canis lupus familiaris/Canis lupus dingo*/Vulpes vulpes/Eptesicus fuscus*/Sorez araneus*/Esox lucius*	12	1063,5233	127,56
		DGPPGPPGNNGAPGSPGVSGPK	Canis/ Vulpes	22	1911,9075	360,83
	Collagen alpha-2(I) chain	DGRTGQPGTVGPAGIR	Canis lupus familiaris/Canis lupus dingo*/Vulpes vulpes	16	1537,7961	87,99	1
		GAPGAMGAPGPAGATGDRGEAGPAGPAGPAGPR		33	2752,31	219,39	20
		GPAGPSGPAGKDGRTGQPGTVGPAGIR		27	2414,2415	248,07	2
		TGQPGTVGPAGIR		13	1209,6466	227,43	15
	IF rod domain-containing protein	QASFTCSSSR		10	1129,4822	119,75	1
	Collagen type V alpha 2 chain	GDPGTVGPPGSMGER		15	1412,6354	98,182	1
F fur	Uncharacterized protein	NMLGALTGPNSLR	Canis lupus familiaris	13	1342,7027	148,73	1
	Ethylmalonyl-CoA decarboxylase 1	ALSLGMVEEVLR	Canis lupus familiaris/Canis lupus dingo*/ Nyctereutes procyonoides*	12	1315,717	111,06	2
		VLSGALPLDAAR	Canis/ Vulpes	12	1181,6768	145,25	1
	Uncharacterized protein	SLGSGVCGFPSLSYGSR	Canidae	17	1729,8094	292,12	1
		TSTLCSPCQTTCSGSLGFGTSSCHSLGYGSR	Canis lupus familiaris/ Vulpes lagopus/ Nyctereutes procyonoides*	31	3312,3904	237,35	1
	IF rod domain-containing protein	MPTATNVCGPCTDIGGQPGSEGNASSLCLLATIAHANRPR	Canis lupus familiaris/ Canis lupus dingo*	40	4150,9405	328,29	3
	Galectin (Fragment)	FYVNLLCGEAPGSEAALHFNPR	Canis lupus familiaris/ Nyctereutes procyonoides*	22	2461,1849	83,395	1
	Keratin 39	TQEPCCAYR	Canidae	9	1183,475	173,68	1
	IF rod domain-containing protein	AWCGPCNTFVR	Canis lupus familiaris	11	1366,5911	226,04	5
		SDLEAQVESLKEELLSLKQNHEQEVNILR	Canis lupus familiaris	29	3390,7631	274,85	4
		YSSQLNQVQCMITNVESQLAEIR	Canis lupus familiaris/ Nyctereutes procyonoides*	23	2710,3054	498,04	30
	IF rod domain-containing protein	LPCNPCATTNACGSSGSCVSNSCAPCTPCAPRPR		34	3723,5197	81,487	1
	IF rod domain-containing protein	MPTATNVCGPCIDIGGQPGSEAK		23	2359,0607	442,19	5
		VGATPLGQPSLCMPHSCQTACPLPGTR		27	2892,3503	293,4	13
	Keratin 35	TVNALEIEMQAQQSMRDALESTLAETEAR		29	3234,5497	316,1	9
	Keratin 82	GAVLYEPCTVSTPVLR		16	1760,9131	149,38	1
	Uncharacterized protein	TFQLGSSLNSDCQEIGCEPTGCR	Canis lupus familiaris	23	2615,105	526,98	11
	Uncharacterized protein	SCYLTSLASR		10	1156,5547	139,78	1
	Keratin associated protein 24-1	YSSYGPMNCQPLR	Canis lupus familiaris	13	1571,6861	178,22	1
	IF rod domain-containing protein	YGSQLAQVQYMITNVESQLAEIR	Canis lupus familiaris/ Canis lupus dingo*	23	2640,3218	482,95	14
	Uncharacterized protein	PSCCQPAPCR	Canis lupus familiaris/ Vulpes lagopus/ Nyctereutes procyonoides*/ Ceratotherium simum simum*	10	1231,4896	233,46	1
	IF rod domain-containing protein	NHEQEVHILK	Canis lupus familiaris/ Ailuropoda melanoleuca*/Ursus maritimus/Ursus arctos horribilis	10	1245,6466	154,15	1
		DNEELETTIR	Canis/Vulpes/Nyctereutes procyonoides*	10	1218,5728	189,38	1
	IF rod domain-containing protein	TLSCASACGPRPGR	Canis lupus familiaris/ Canis lupus dingo*/ Vulpes vulpes/ Nyctereutes procyonoides*	14	1488,6926	286,54	1
	IF rod domain-containing protein	GGVACGGLTYSSTPGR	Canis lupus familiaris/Canis lupus dingo*/ Vulpes lagopus/ Vulpes vulpes	16	1538,7147	239,02	7
		QASFTCSSSR		10	1129,4822	189,72	6
		QIASGPAATGGSITVMAPDSCAPCQPR		27	2699,2466	425,54	9
	Keratin associated protein 7-1	GCCYGGSFCRPWGSNSGFGYSTY	Canis lupus familiaris/ Mustela putorius furo*/ Ursus maritimus	23	2626,01	317,26	12
		ATPLNCVVPLGSPLNYGYGCNGYSSLGYSFGGSNMYNR	Canis lupus familiaris/Phoca/ Neomonachus schauinslandi*/Leptonychotes weddellii*/ Odobenus rosmarus divergens/ Puma color*	38	4105,8397	218,79	6
	Keratin 32	LNIEVDAASPVDLNR	Canis lupus familiaris/ Lontra canadensis*	15	1624,842	152,4	1
	IF rod domain-containing protein	GLLESEDCKLPCNPCATTNACDKPIGPCVTNPCTPCGPR	Canis lupus familiaris/ Ursus maritimus/ Ailuropoda melanoleuca*/ Eumetopias jubatus	39	4415,9194	235,56	2
G fur	keratin, type I cytoskeletal 39	NNHEEEIK	Ursus maritimus/ Ailuropoda melanoleuca	8	1011,4621	162,97	1
		TGNALEIELQAQHR		14	1578,8114	86,378	1
		TVSSNTSCQHGGLK	Ursus maritimus	14	1474,6834	59,607	1
	desmoplakin	SQIGDRLNVEVDAAPTVDLNR	Ursus maritimus/Choloepus didactylus/Dasypus novemcinctus/Echinops telfairi	21	2281,1662	361,93	7
	keratin, type I cuticular Ha1-like	PYNCCLPNLTCR	Ursus maritimus	12	1566,6741	275,4	6
	keratin-associated protein 13-1-like	FCRPTYFVSR	Ursus maritimus	10	1331,6445	204,52	3
		SGYSLGCGSRGFR	Ursus maritimus/ Ailuropoda melanoleuca/ Erinaceus europaeus	13	1402,6412	75,89	1
		SLGGYLRYPASSCGFSCPSNLVYR		24	2710,2632	231,9	1
		SLGYGVCGFPSLR		13	1411,6918	194,76	2
		YPASSCGFSCPSNLVYR		17	1963,8557	477,53	6
	keratin-associated protein 14-like	PCQTSCFPSR		10	1238,5172	240,13	1
		TSYLVSRPCQTSCFPSR		17	2044,9459	221,49	7
	keratin-associated protein 7-1	ATPLNCVVPLGSPLNYGYGCNGYSSLGYSFGGSNLYNR		38	4087,8833	192,94	8
		GCCYGGSFCRPWGSNSGFGYSTY	Ursus maritimus/ Mustela putorius furo/ Canis lupus familiaris	23	2626,01	294,93	8
	LOW QUALITY PROTEIN: keratin, type II cuticular Hb5-like	GLGGVATSSGVLCAPSVVGTCSSVR	Ursus maritimus/ Ursus arctos horribilis	25	2377,173	419,88	2
		NFSACSAILPKPSAR	Ursus maritimus	15	1617,8297	79,804	1
		SQGGVVCGDLSATVPR	Ursus maritimus/Ursus arctos horribilis/ Ailuropoda melanoleuca*/Canis lupus familiaris/Canis lupus dingo*	16	1601,7832	241,42	1
		NNLEPLFQGYLETLRR	Ursus maritimus/Ursus arctos horribilis	16	1962,0323	202,61	1
	keratin, type I cuticular Ha2	TICVPCVPCPPGRY	Ursus maritimus	14	1674,768	161,76	2
		YGTQLSQMQCLIGNVESQLAEIR	Ursus maritimus/Ursus arctos horribilis	23	2637,2891	364,59	2
		CQYETVVESNLR	Ursus maritimus/Ursus arctos horribilis/Ailuropoda melanoleuca*	12	1496,6929	215,56	9
		GLLESEDCKLPSNPCSTPSCPPCAPSPSMPR	Ursus maritimus/Ursus arctos horribilis	31	3427,4975	229,48	3
		QLVEADTSGLRR	Ursus maritimus/Ursus arctos horribilis/Ailuropoda melanoleuca*/Mirounga leonina	12	1343,7157	335,87	1
	keratin, type II microfibrillar, component 7C-like	NFSCISACGPRPGR	Ursus maritimus/Aotus nancymaae*/Cebus imitator*/Callithrix jacchus*/Saimiri boliviensis boliviensis*	14	1577,7191	226,73	9
	17-beta-hydroxysteroid dehydrogenase 14	ALISETIRR		9	1057,6244	120,15	1
	Galectin	FYVNLLCSEVPGSEAALHFNPR	Ursus maritimus/Ursus arctos horribilis	22	2519,2267	139,02	1
	Uncharacterized protein	FQMHSIPVR	Ursus maritimus/Ursus arctos horribilis/ Ailuropoda melanoleuca*	9	1113,5753	91,584	1
	LOW QUALITY PROTEIN: keratin, type I cuticular Ha5	TVNALEIELQAQQSMRDALESTLAETEGR	Ursusu maritimus/Ursus arctos horribilis/Neomonachus schauinslandi*	29	3202,5776	297,7	5
		YGSQLAQMQCLIGNVESQLAEIR		23	2607,2785	381,89	6
		GLLESEEGKLPCNPCAPDHSPAK	Ursus maritimus/Ursus arctos horribilis	23	2505,1628	121,25	1
		SCLPCLPAVSCGPGAVR	Ursus maritimus/Callorhinus ursinus/Lontra canadensis*/Mustela putorius furo*	17	1799,8481	111,22	1
	keratin, type I cuticular Ha1	YSSQLAQVQCLIGNVESQLAEIR	Ursus maritimus/ Ursus americanum/ Ailuropoda melanoleuca/ Bubalus bubalis	23	2605,317	173,18	3
	keratin, type I cuticular Ha1-like	CGPCSTFR	Ursus maritimus/ Ursus arctos horribilis	8	983,39532	147,83	2
		SRCGPCSTFR	Ursus maritimus/ Ursus arctos horribilis	10	1226,5285	208,33	2
	keratin, type I cuticular Ha8-like	VGSTPLGQPSLCMPHSCR		18	1982,9125	169,58	1
		CHYEALVQTSR	Ursus maritimus/Ursus arctos horribilis	11	1362,635	251,58	2
		CSSLRGGQVPEAK		13	1387,6878	107,93	1
		NLLESEDCKLPCNPCATPASSTPRPAPAACTPCSPCLSGPPR		42	4593,0637	337,04	1
	keratin-associated protein 24-1	NCQYPSYGSMSCQPLGYFSR	Ursus maritimus/Ursus arctos horribilis	20	2400,9926	208,05	2
		YLCSGCRPLSCC	Ursus maritimus/Ursus arctos horribilis	12	1531,604	186,95	1
	keratin-associated protein 11-1	TYQRSCVSSCR		11	1402,6082	117,89	1
	keratin-associated protein 13-2-like	SFYSLGCGSQDSR	Ursus maritimus/Ursus arctos horribilis	13	1462,6147	261,22	3
		SISYGVSGFPSLGCGSR	Ursus maritimus/Ursus arctos horribilis	17	1729,8094	248,19	3
		SPSSSCGFSCPSNLVYR		17	1903,8193	546,05	6
	keratin, type II cuticular Hb5-like	GGVACGGLTYSTTPGR	Ursus maritimus/ Ursus arctos horribilis	16	1552,7304	272,32	6
		SGGVCGPNPPCITTVSVNESLLTPLNLEIDPNAQCVK	Ursus maritimus/ Ursus arctos horribilis/ Ursus americanus	37	3949,9224	239,79	2
	IF rod domain-containing protein	CCQNNIEPIFETYISTLRR	Ursus maritimus/Ursus arctos horribilis	19	2413,1518	214,81	2
		CGGRNFSSCSAVLPR	Ursus maritimus/Ursus arctos horribilis	15	1666,7668	78,597	1
		GPCRPGGGGALR	Ursus maritimus/Ursus arctos horribilis	12	1153,5775	250,47	4
		LEAELGSLQDALESYKK	Ursus maritimus/Ailuropoda melanoleuca*	17	1892,9731	201,75	2
		LQQEIENTK		9	1101,5666	209,87	3
		LTAGSHCDNLR	Ursus maritimus/Ursus arctos horribilis/Ailuropoda melanoleuca*/Manis javanica*/Jaculus jaculus*	11	1242,5775	249,24	6
		MVTQYAVSR		9	1053,5277	144,5	1
		SLCNMGFGRPR	Ursus maritimus/Trichechus manatus latirostris/Sapajus apella*	11	1293,607	148,62	9
	IF rod domain-containing protein	AIGPCVSNPCVQR	Ursus maritimus/Ursus arctos horribilis	13	1456,6915	246,63	8
		SYNCCLPNLTCR	Ursus maritimus/Ursus arctos horribilis	12	1556,6534	103,42	1
	IF rod domain-containing protein	AASLCLSATLAHANRPR		17	1807,9475	216,68	8
		LDVEPTVDLSR	Ursus maritimus/Ursus arctos horribilis/Ailuropoda melanoleuca*/Odobenus rosmarus divergens	11	1242,6456	173,14	1
		MPAATNVCGPSIDIGCQPGAEAK		23	2343,0657	458,84	11
		TACPLPGTCNIPGNIGVCENYAEGAPNGHEK	Ursus maritimus/Ursus arctos horribilis/ Ailuropoda melanoleuca*/Mustela erminea*/Mustela putorius furo*/Enhydra lutris kenyoni/Lontra canadensis*	31	3296,4649	216,23	6
		VGSTPLGQPSLCMPYSCR		18	2008,9169	297,77	5
		VRQLERENEDLETR		14	1785,8969	271,43	5
	Uncharacterized protein	QGSCVSLLR	Ursus maritimus/Ursus arctos horribilis/ Arabis nemorensis	9	1018,523	121,53	1
	Junction plakoglobin	TMQNTSDLDTAR	Ursus maritimus/Ursus arctos horribilis	12	1351,6038	163,9	2
	keratin-associated protein 13-1-like	SLGVCGFPSLGCGSR		15	1552,7126	192,99	2
		NFSSSSFGGYLR		12	1320,6099	217,63	4
		SGYSLGCR	Ursus maritimus/Ursus arctos horribilis/Ailuropoda melanoleuca*/Chroococcidiopsis sp. PCC 6712*	8	898,3967	193,98	6
	60S ribosomal protein L40	TLSDYNIQK	Ursus maritimus/Ursus arctos horribilis	9	1080,5451	135,77	1
H dermal skin	collagenalpha-1(III)chain	GEAGPAGPSGAPGPAGSR	Vulpes lagopus (GETGPAGPSGAPGPAGSR Vulpes vulpes)	18	1491,7066	258,02
		SGDRGEAGPAGPSGAPGPAGSRGPPGPQGPR	Vulpes lagopus (SGDRGETGPAGPSGAPGPAGSRGPPGPQGPR Vulpes vulpes)	31	2750,3233	286,58
		DGPPGPPGNNGAPGSPGVSGPK	Vulpes lagopus/ Vulpes vulpes/ Canis lupus dingo*	22	1911,9075	348,48
		GPPGAAGPMGPR	Vulpes lagopus/ Vulpes vulpes/ Canis lupus dingo*/ Sorex araneus*/ Esox lucius*/ Eptesicus fuscus*/ Ncytereutes procyonoides*	12	1063,5233	139,88
		GDSGAPGERGPPGAAGPMGPR	Vulpes lagopus/ Vulpes vulpes/ Canis lupus dingo*/ Nyctereutes procyonoides*/ Eptesicus fuscus*	21	1889,8802	201,13
		GESGSPGVPGGK	Vulpes lagopus/ Vulpes vulpes/Canis lupus dingo*/ Nyctereutes procyonoides*	12	1027,4934	130,66
	albumin	YNDLGEAHFR	Vulpes lagopus (YNDLGEEHFR Vulpes vulpes)	10	1220,5574	116,12
		GAPGAMGAPGPAGATGDRGEAGPAGPAGPAGPR	Vulpes lagopus/ Vulpes vulpes/ Canis lupus familiaris/ Canis lupus dingo*	33	2752,31	228,44	25
		GPAGPSGPAGKDGRTGQPGTVGPAGIR	Vulpes lagopus/ Vulpes vulpes/ Canis lupus familiaris/ Canis lupus dingo*/ Nyctereutes procyonoides*	27	2414,2415	236,94	3
		GAPGAMGAPGPAGATGDR	Vulpes lagopus/ Vulpes vulpes/ Canis lupus familiaris/ Canis lupus dingo*/ Hipposideros armiger* / Nyctereutes procyonoides*	18	1509,6994	225,26	10
		GPSGPPGPDGNKGEPGVLGAPGTAGASGPGGLPGER	Vulpes lagopus/ Vulpes vulpes/ Canis lupus familiaris/ Canis lupus dingo*/ Manis pentadactyla* /Manis javanica* / Nyctereutes procyonoides*	36	3120,5225	300,25	15
		TGQPGTVGPAGIR	Vulpes lagopus/ Vulpes vulpes/ Canis lupus familiaris/ Canis lupus dingo*/ Nyctereutes procyonoides*	13	1209,6466	190,7	12
		GEPGVLGAPGTAGASGPGGLPGER	Vulpes lagopus/ Vulpes vulpes/ Canis lupus familiaris/ Canis lupus dingo*/ Nyctereutes procyonoides*/ Manis pentadactyla*/ Manis javanica*	24	2060,0287	353,26	7
		GYPGNIGPVGAVGAPGPHGPVGPAGK	Vulpes lagopus/ Vulpes vulpes/ Manis javanica*/ Hyaena hyaena*	26	2279,1811	245,26	4
		GAPGAMGAPGPAGATGDRGEAGPAGPAGPAGPR	Vulpes lagopus/ Vulpes vulpes/ Canis lupus familiaris/ Canis lupus dingo	33	2752,31	228,44	25
		GPAGPSGPAGKDGRTGQPGTVGPAGIR	Vulpes lagopus/ Vulpes vulpes/ Canis lupus familiaris/ Canis lupus dingo/ Nyctereutes procyonoides	27	2414,2415	236,94	3
		GAPGAMGAPGPAGATGDR	Vulpes lagopus/ Vulpes vulpes/ Canis lupus familiaris/ Canis lupus dingo/ Hipposideros armiger / Nyctereutes procyonoides	18	1509,6994	225,26	10
		GPSGPPGPDGNKGEPGVLGAPGTAGASGPGGLPGER	Vulpes lagopus/ Vulpes vulpes/ Canis lupus familiaris/ Canis lupus dingo/ Manis pentadactyla /Manis javanica / Nyctereutes procyonoides	36	3120,5225	300,25	15
		TGQPGTVGPAGIR	Vulpes lagopus/ Vulpes vulpes/ Canis lupus familiaris/ Canis lupus dingo/ Nyctereutes procyonoides	13	1209,6466	190,7	12
		GEPGVLGAPGTAGASGPGGLPGER	Vulpes lagopus/ Vulpes vulpes/ Canis lupus familiaris/ Canis lupus dingo/ Nyctereutes procyonoides/ Manis pentadactyla/ Manis javanica	24	2060,0287	353,26	7
		GYPGNIGPVGAVGAPGPHGPVGPAGK	Vulpes lagopus/ Vulpes vulpes/ Manis javanica/ Hyaena hyaena	26	2279,1811	245,26	4
	collagenalpha-2(V)chain	GDPGTVGPPGSMGER		15	1412,6354	116,03	1
	BPIfold-containingfamilyAmember2	VSLDLVTSVR	Vulpes lagopus/ Vulpes vulpes/ Canis lupus dingo*/ Nyctereutes procyonoides*/ Eptesicus fuscus*	10	1087,6237	226,55	2
		AELTLDGEGLNIR	Vulpes lagopus/ Vulpes vulpes/ Canis lupus dingo*/Nyctereutes procyonoides*	13	1399,7307	210,08	3
		DDTLGLNIINSR		12	1329,6888	199,33	2
		LATDAQTGAVTVIVGK	Vulpes lagopus/ Vulpes vulpes/ Ncytereytes procyonoides*	16	1542,8617	201,48	2
	ferritinlightchain-like	LATPQAGLGEYLFER		15	1663,857	156,14	1
	hemoglobinsubunitalpha	FFTAVSTVLTSK	Vulpes lagopus/ Vulpes vulpes/ Canis lupus familiaris	12	1299,7075	162,36	1
		TFQSFPTTK	Vulpes lagopus/ Vulpes vulpes/ Canis lupus familiaris/ Ncytereutes procyonoides*	9	1055,5288	128	2
	hemoglobinsubunitbeta	FFDSFGDLSTPDAVMGNAK	Vulpes lagopus/ Vulpes vulpes/ Piliocolobus tephrosceles*	19	2017,9091	151,74	1
	collagenalpha-3(VI)chain	GDVGFRGDPGDSGR		14	1390,6226	78,326	1
H fur	keratin,typeIIcuticularHb6	LEAAVTQAEKQGEAALTDAR	Vulpes lagopus	20	2071,0546	212,18	2
		TCGSYCGGSAFSCASACGPRPGR	Canidae	23	2421,9671	297,26	1
	keratin,typeIImicrofibrillar,component7C	TCGFSNVACGFGPR	Vulpes vulpes	14	1528,6551	320,59	4
		TLSCASACGPR	Canidae	11	1178,5172	241,96	5
	keratin-associatedprotein2-3-like	PSCCQPAPCR	Canidae/ Ceratotherium simum simum*	10	1231,4896	222,42	1
	keratin-associatedprotein4-9-like	SSCYQPCCCRPTCCQTTCCR	Vulpes lagopus	20	2700,9511	208,47	1
		TNSCCSSCCRPTCCR	Vulpes lagopus	15	1964,6838	138,77	1
	keratin-associatedprotein6-1-like	RLGCGYGCGSGCGYGYR	Vulpes lagopus/ Nyctereutes procyonoides*	17	1898,7611	407,63	2
		SHSLCGCGYGCGSGYGSGFGWY		22	2374,883	402,13	2
		LGCGYGCGSGCGYGYR	Vulpes lagopus/ Lontra canadensis*/ Nyctereutes procyonoides*	16	1742,6599	361,35	1
	keratin,typeIcuticularHa3-I	AWCGPCNTFVR	Canidae	11	1366,5911	210,37	8
	keratin-associatedprotein10-6-like	TTCCKPTCCVSSCCQPSCCGSR	Vulpes lagopus	22	2711,977	261,49	1
	keratin-associatedprotein9-9-like	SSCCEPCCCRPTCCQTTCCR		20	2698,9024	148,26	2
	keratin-associatedprotein19-7-like	YGCDRPLCYGGYGFSTFY	Vulpes lagopus/ Canis lupus dingo*	18	2181,8924	169,04	1
	keratin-associatedprotein13-2-like	ICSPCQTTCSGSLGLGSSSCR	Canidae	21	2273,9497	149,67	1
	keratin-associatedprotein10-7-like	QASSVSLLCR	Canidae	10	1119,5706	191,16	2
	keratin,typeIIcuticularHb5	GGVACGGLTYSSTPGR	Canidae	16	1538,7147	261,22	9
		QASFTCSSSRSVR	Canidae	13	1471,6838	112,51	1
		QIASGPAATGGSITVMAPDSCAPCQPR	Canidae	27	2699,2466	407,45	9
	keratin,typeIcuticularHa5	GLLESEEGKLPGNPCAPDHSPAK	Canidae	23	2402,1536	111,97	1
		SCLPCLPAVSCGPAAVR	Canidae	17	1813,8637	196,02	2
		TVNALEIEMQAQQSMRDALESTLAETEAR	Vulpes lagopus/ Canis lupus familiaris/ Canis lupus dingo (Vulpes vulpes TVNALEIELQAQQSMRDALESTLAETEAR)	29	3234,5497	306,76	9
	keratin,typeIcuticularHa8-like	CHYEAMVQTSR	Canidae	11	1380,5915	134,84	3
		VGATPLGQPSLCMPHSCQTACPLPGTR	Vulpes lagopus/ Canis lupus familiaris / Canis lupus dingo/ Nyctereutes procyonoides (Vulpes vulpes VGATPLGQPSLCMPHSCHTACPLPGTR)	27	2892,3503	235,68	1
	keratin,typeIcuticularHa1-like	YGSQLAQVQCMITNVESQLAEIR	Canidae	23	2637,2891	478,87	14
		SDLEAQVESLREELLSLKR	Canidae/ Dipodomys spectabilis	19	2214,1856	174,02	2
	keratin,typeIcuticularHa1	YSSQLGQLQCMITNVESQLAEIR	Canidae	23	2667,2996	375,89	15
	keratin,typeIcuticularHa2	GLLESEDCKLPSNPCSTPTCPPCAPSPSVSR	Canidae	31	3399,5203	135,32	1
	keratin,typeIcuticularHa3-II	YSSQLNQVQCMITNVESQLAEIR	Canidae	23	2710,3054	469,59	20
	keratin,typeIIcuticularHb5-like	GLGGVATSSGILCAPSVAGACSSAR	Canidae	25	2305,1155	358,55	2
		TAVSCGWPVR	Canidae	10	1131,5495	133,58	1
		VGSGYGVR	Vulpes/ Bacteria	8	793,40825	206,51	1
	keratin,typeIcytoskeletal39isoformX3	GCTTISCSTPQQR	Canidae	13	1494,6555	148,91	1
	keratin,typeIIcuticularHb1	LEAAVTQAEQQGEAALTDARCK	Vulpes lagopus/ Vulpes vulpes	22	2359,1438	225,05	2
	keratin-associatedprotein24-1	AFSPSCYIAR	Canidae	10	1170,5492	139,97	1
		GYQHLPCIPR	Vulpes lagopus/ Vulpes vulpes/ Canis lupus familiaris/ Canis lupus dingo	10	1239,6183	79,974	1
		YSSYGPMSCQPLR	Vulpes lagopus/ Vulpes vulpes/ Nyctereutes procyonoides	13	1544,6752	224,09	2
	keratin,typeIcuticularHa8-like	LLESEDCKLPINPCSTAASR	Canidae	20	2260,0828	168,83	1
	keratin-associatedprotein14-like	TFQLGSSLNSDCQEIGCEPTSCR	Vulpes lagopus/ Vulpes vulpes/ Nyctereutes procyonoides	23	2645,1156	477,69	11
		TSYLVSSPCQTSCYPSR	Canidae	17	1991,8717	274,59	9
	keratin-associatedprotein7-1	GCCYGGSFCRPWGSNSGFGYSTY	Mustela putorius furo/ Canis lupus familiaris/ Ursus maritimus	23	2626,01	330,82	15
	lysozymeg-likeprotein1	YCVDPAVIAAVLSR	Vulpes lagopus/ Vulpes vulpes	14	1532,8021	130,36	1
	keratin-associatedprotein13-1-like	FCRPTFFTSR	Canidae	10	1317,6288	166,69	1
		SFGGYLRYPSSSCGSSHPSNLVYR	Canidae	24	2677,2343	395	2
		SLGSGVCGFPSLSYGSR	Canidae	17	1729,8094	237,27	1
	keratin-associatedprotein6-2-like	YGCGYGSGCGYSSR	Canidae	14	1529,5664	280,23	1
	galectin-7	FYVNLLCGEAPGSEAALHFNPR	Vulpes lagopus/ Canis lupus dingo/ Canis lupus familiaris/ Nyctereutes procyonoides (Vulpes vulpes FCVNFVAGAHPGSDIAFHFNPR)	22	2461,1849	149,44	1
